# Supplementary material for: Influence of pigment epithelium-derived factors on H2O2-induced oxidative damage and melanin synthesis in Melan-a cells
Source: Biol Res. 2025 Dec 29;58:78. doi: 10.1186/s40659-025-00657-8 (PMC12751373; doi:10.1186/s40659-025-00657-8)
Supplement: Supplementary file 2 — Supplementary Material 2 [file 40659_2025_657_MOESM2_ESM.xlsx]

## Sheet: caspase3
Sample Name	Target Name	CT				Group	Sample	Target gene Ct	AverageCt	actin Ct	Average Ct	△ct	Control group △ct（Average）	△△ct	2-△△ct
CON-1	actin	17.787	CON-1	caspase3	28.061	对照组	cDNA1	28.061	28.1067		17.1683	10.9383		0.0743333	0.949781
CON-1	actin	17.023	CON-1	caspase3	28.298			28.298		17.023
CON-1	actin	17.201	CON-1	caspase3	27.961			27.961		17.201
CON-1	actin	17.281	CON-1	caspase3	29.034					17.281
CON-2	actin	15.808	CON-2	caspase3	27.408		cDNA2		26.8957	15.808	16.032	10.8637
CON-2	actin	15.502	CON-2	caspase3	26.95			26.95					10.864	-0.000333333	1.00023	1.00088
CON-2	actin	16.002	CON-2	caspase3	26.845			26.845		16.002
CON-2	actin	16.286	CON-2	caspase3	26.892			26.892		16.286
CON-3	actin	16.207	CON-3	caspase3	27.252		cDNA3	27.252	26.947	16.207	16.157	10.79		-0.074	1.05263
CON-3	actin	16.041	CON-3	caspase3	26.876			26.876		16.041
CON-3	actin	16.223	CON-3	caspase3	26.259					16.223
CON-3	actin	12.568	CON-3	caspase3	26.713			26.713
PEDF-1	actin	16.723	PEDF-1	caspase3	28.132	处理组	cDNA5	28.132	27.9933	16.723	16.7767	11.2167		0.352667	0.783135
PEDF-1	actin	16.796	PEDF-1	caspase3	27.853			27.853		16.796
PEDF-1	actin	15.78	PEDF-1	caspase3	27.995			27.995
PEDF-1	actin	16.811	PEDF-1	caspase3	27.621					16.811
PEDF-2	actin	16.638	PEDF-2	caspase3	27.984		cDNA6	27.984	27.8208	16.638	16.77	11.0508		0.18675	0.878583
PEDF-2	actin	16.606	PEDF-2	caspase3	27.643			27.643		16.606
PEDF-2	actin	16.888	PEDF-2	caspase3	27.79			27.79		16.888						0.81616
PEDF-2	actin	16.948	PEDF-2	caspase3	27.866			27.866		16.948
PEDF-3	actin	16.126	PEDF-3	caspase3	27.288		cDNA7	27.288	27.4097	16.126	16.1997	11.21		0.346	0.786762
PEDF-3	actin	16.151	PEDF-3	caspase3	27.527			27.527		16.151
PEDF-3	actin	14.648	PEDF-3	caspase3	25.973
PEDF-3	actin	16.322	PEDF-3	caspase3	27.414			27.414		16.322
H2O2-1	actin	18.837	H2O2-1	caspase3	31.085		cDNA8		29.271	18.837	18.8667	10.4043		-0.459667	1.37522
H2O2-1	actin	18.843	H2O2-1	caspase3	29.388			29.388		18.843
H2O2-1	actin	18.374	H2O2-1	caspase3	29.104			29.104
H2O2-1	actin	18.92	H2O2-1	caspase3	29.321			29.321		18.92
H2O2-2	actin	14.54	H2O2-2	caspase3	26.887		cDNA9	26.887	26.8907		16.5397	10.351
H2O2-2	actin	16.536	H2O2-2	caspase3	26.875			26.875		16.536
H2O2-2	actin	16.368	H2O2-2	caspase3	26.91			26.91		16.368				-0.513	1.42701	1.47721
H2O2-2	actin	16.715	H2O2-2	caspase3	27.385					16.715
H2O2-3	actin	16.885	H2O2-3	caspase3	26.93		cDNA10	26.93	26.8263	16.885	16.6667	10.1597
H2O2-3	actin	16.479	H2O2-3	caspase3	26.767			26.767		16.479
H2O2-3	actin	15.722	H2O2-3	caspase3	26.782			26.782						-0.704333	1.62939
H2O2-3	actin	16.636	H2O2-3	caspase3	23.765					16.636
P+H-1	actin	16.003	P+H-1	caspase3	27.067		cDNA11	27.067	27.0137	16.003	16.141	10.8727
P+H-1	actin	16.723	P+H-1	caspase3	27.608
P+H-1	actin	16.054	P+H-1	caspase3	26.946			26.946		16.054				0.00866667	0.994011
P+H-1	actin	16.366	P+H-1	caspase3	27.028			27.028		16.366
P+H-2	actin	16.745	P+H-2	caspase3	27.632		cDNA12	27.632	27.5047	16.745	16.6077	10.897
P+H-2	actin	15.876	P+H-2	caspase3	27.369			27.369
P+H-2	actin	16.527	P+H-2	caspase3	28.173					16.527				0.033	0.977386	0.894474
P+H-2	actin	16.551	P+H-2	caspase3	27.513			27.513		16.551
P+H-3	actin	16.791	P+H-3	caspase3	28.3		cDNA13	28.3	28.037	16.791	16.683	11.354
P+H-3	actin	16.689	P+H-3	caspase3	28.093			28.093		16.689
P+H-3	actin	14.389	P+H-3	caspase3	27.718			27.718						0.49	0.712025
P+H-3	actin	16.569	P+H-3	caspase3	29.38					16.569

## Sheet: Bax
Sample Name	Target Name	CT				Group	Sample	Target gene Ct	AverageCt	actin Ct	Average Ct	△ct	Control group △ct（Average）	△△ct	2-△△ct
CON-1	actin	18.66	CON-1	Bax	21.109	对照组	cDNA1	21.109	21.0572		17.8977	3.15958		-0.0326111	1.02286
CON-1	actin	17.878	CON-1	Bax	20.839			20.839		17.878
CON-1	actin	17.861	CON-1	Bax	21.022			21.022		17.861
CON-1	actin	17.954	CON-1	Bax	21.259			21.259		17.954
CON-2	actin	16.894	CON-2	Bax	20.023		cDNA2	20.023	19.963	16.894	16.8437	3.11933
CON-2	actin	16.741	CON-2	Bax	19.845			19.845		16.741			3.19219	-0.0728611	1.0518	1.00139
CON-2	actin	15.522	CON-2	Bax	20.021			20.021
CON-2	actin	16.896	CON-2	Bax	21.137					16.896
CON-3	actin	17.587	CON-3	Bax	21.001		cDNA3	21.001	20.8717	17.587	17.574	3.29767		0.105472	0.929501
CON-3	actin	17.609	CON-3	Bax	20.849			20.849		17.609
CON-3	actin	17.526	CON-3	Bax	20.765			20.765		17.526
CON-3	actin	13.865	CON-3	Bax	21.516
PEDF-1	actin	16.281	PEDF-1	Bax	20.114	处理组	cDNA5	20.114	20.107	16.281	16.2977	3.80933		0.617139	0.651963
PEDF-1	actin	16.998	PEDF-1	Bax	20.112			20.112
PEDF-1	actin	16.347	PEDF-1	Bax	Undetermined					16.347
PEDF-1	actin	16.265	PEDF-1	Bax	20.095			20.095		16.265
PEDF-2	actin	16.72	PEDF-2	Bax	20.165		cDNA6	20.165	20.1987	16.72	16.8147	3.384		0.191806	0.875509
PEDF-2	actin	16.863	PEDF-2	Bax	23.04					16.863
PEDF-2	actin	16.861	PEDF-2	Bax	20.132			20.132		16.861						0.861239
PEDF-2	actin	14.949	PEDF-2	Bax	20.299			20.299
PEDF-3	actin	17.186	PEDF-3	Bax	20.048		cDNA7	20.048	20.0602	17.186	16.947	3.11325		-0.0789444	1.05624
PEDF-3	actin	16.904	PEDF-3	Bax	20.106			20.106		16.904
PEDF-3	actin	16.849	PEDF-3	Bax	20.129			20.129		16.849
PEDF-3	actin	16.849	PEDF-3	Bax	19.958			19.958		16.849
H2O2-1	actin	19.313	H2O2-1	Bax	23.481		cDNA8		20.1107		18.5573	1.55333		-1.63886	3.1142
H2O2-1	actin	18.629	H2O2-1	Bax	20.086			20.086		18.629
H2O2-1	actin	18.518	H2O2-1	Bax	20.085			20.085		18.518
H2O2-1	actin	18.525	H2O2-1	Bax	20.161			20.161		18.525
H2O2-2	actin	15.967	H2O2-2	Bax	19.594		cDNA9	19.594	19.6095		17.801	1.8085
H2O2-2	actin	17.804	H2O2-2	Bax	19.681			19.681		17.804
H2O2-2	actin	17.746	H2O2-2	Bax	19.586			19.586		17.746				-1.38369	2.60936	2.85801
H2O2-2	actin	17.853	H2O2-2	Bax	19.577			19.577		17.853
H2O2-3	actin	17.764	H2O2-3	Bax	19.536		cDNA10	19.536	19.5027	17.764	17.8217	1.681
H2O2-3	actin	17.776	H2O2-3	Bax	19.414			19.414		17.776
H2O2-3	actin	17.925	H2O2-3	Bax	21.571					17.925				-1.51119	2.85046
H2O2-3	actin	15.349	H2O2-3	Bax	19.558			19.558
P+H-1	actin	17.247	P+H-1	Bax	20.789		cDNA11	20.789	20.604		17.8373	2.76667
P+H-1	actin	17.872	P+H-1	Bax	20.568			20.568		17.872
P+H-1	actin	17.934	P+H-1	Bax	20.455			20.455		17.934				-0.425528	1.34306
P+H-1	actin	17.706	P+H-1	Bax	19.849					17.706
P+H-2	actin	17.366	P+H-2	Bax	21.241		cDNA12		20.1997	17.366	17.3973	2.80233
P+H-2	actin	17.468	P+H-2	Bax	20.333			20.333		17.468
P+H-2	actin	17.358	P+H-2	Bax	20.202			20.202		17.358				-0.389861	1.31027	1.39598
P+H-2	actin	17.842	P+H-2	Bax	20.064			20.064
P+H-3	actin	17.845	P+H-3	Bax	20.351		cDNA13	20.351	20.3903	17.845	17.816	2.57433
P+H-3	actin	17.775	P+H-3	Bax	20.367			20.367		17.775
P+H-3	actin	14.677	P+H-3	Bax	20.453			20.453						-0.617861	1.5346
P+H-3	actin	17.828	P+H-3	Bax	22.127					17.828

## Sheet: Bcl2
Sample Name	Target Name	CT				Group	Sample	Target gene Ct	AverageCt	actin Ct	Average Ct	△ct	Control group △ct（Average）	△△ct	2-△△ct
CON-1	actin	17.9942	CON-1	Bcl2	26.9734	对照组	cDNA1	26.9734	26.9121	17.9942	17.934	8.97815		-0.208383	1.15539
CON-1	actin	18.018	CON-1	Bcl2	26.9737			26.9737		18.018
CON-1	actin	17.8503	CON-1	Bcl2	28.6923					17.8503
CON-1	actin	17.8733	CON-1	Bcl2	26.7893			26.7893		17.8733
CON-2	actin	17.0522	CON-2	Bcl2	26.5845		cDNA2	26.5845	26.5454	17.0522	17.1855	9.35991
CON-2	actin	17.1408	CON-2	Bcl2	26.6691			26.6691		17.1408			9.18653	0.173376	0.886765	1.00606
CON-2	actin	17.3007	CON-2	Bcl2	26.6396			26.6396		17.3007
CON-2	actin	17.2483	CON-2	Bcl2	26.2884			26.2884		17.2483
CON-3	actin	17.2377	CON-3	Bcl2	26.1028		cDNA3	26.1028	26.3934	17.2377	17.1718	9.22154		0.0350065	0.976027
CON-3	actin	17.1553	CON-3	Bcl2	26.442			26.442		17.1553
CON-3	actin	17.023	CON-3	Bcl2	26.5161			26.5161		17.023
CON-3	actin	17.2713	CON-3	Bcl2	26.5126			26.5126		17.2713
PEDF-1	actin	17.1972	PEDF-1	Bcl2	26.5432	处理组	cDNA5	26.5432	26.591	17.1972	17.1629	9.42807		0.241534	0.845845
PEDF-1	actin	17.1778	PEDF-1	Bcl2	25.65693					17.1778
PEDF-1	actin	17.1489	PEDF-1	Bcl2	26.7049			26.7049		17.1489
PEDF-1	actin	17.1276	PEDF-1	Bcl2	26.5248			26.5248		17.1276
PEDF-2	actin	17.5827	PEDF-2	Bcl2	26.7431		cDNA6	26.7431	26.8105	17.5827	17.7704	9.04005		-0.146486	1.10687
PEDF-2	actin	17.789	PEDF-2	Bcl2	27.0334			27.0334		17.789
PEDF-2	actin	18.6343	PEDF-2	Bcl2	21.4386											0.958939
PEDF-2	actin	17.9396	PEDF-2	Bcl2	26.6548			26.6548		17.9396
PEDF-3	actin	17.2792	PEDF-3	Bcl2	26.7111		cDNA7	26.7111	26.6925	17.2792	17.3921	9.30041		0.113877	0.924101
PEDF-3	actin	17.4519	PEDF-3	Bcl2	23.5558					17.4519
PEDF-3	actin	17.4478	PEDF-3	Bcl2	26.6431			26.6431		17.4478
PEDF-3	actin	17.3893	PEDF-3	Bcl2	26.7232			26.7232		17.3893
H2O2-1	actin	17.0217	H2O2-1	Bcl2	26.8407		cDNA8	26.8407	26.8928	17.0217	17.1565	9.73632		0.549791	0.683119
H2O2-1	actin	17.1205	H2O2-1	Bcl2	21.7759					17.1205
H2O2-1	actin	17.1329	H2O2-1	Bcl2	26.8512			26.8512		17.1329
H2O2-1	actin	17.3509	H2O2-1	Bcl2	26.9865			26.9865		17.3509
H2O2-2	actin	16.9295	H2O2-2	Bcl2	27.1113		cDNA9	27.1113	26.9685	16.9295	16.9731	9.99542
H2O2-2	actin	16.9807	H2O2-2	Bcl2	27.077			27.077		16.9807
H2O2-2	actin	17.0015	H2O2-2	Bcl2	24.4445					17.0015				0.808886	0.570822	0.673212
H2O2-2	actin	16.9806	H2O2-2	Bcl2	26.7171			26.7171		16.9806
H2O2-3	actin	16.9267	H2O2-3	Bcl2	26.652		cDNA10	26.652	26.6008	16.9267	17.0291	9.57169
H2O2-3	actin	17.11	H2O2-3	Bcl2	26.7113			26.7113		17.11
H2O2-3	actin	16.8149	H2O2-3	Bcl2	26.4392			26.4392		16.8149				0.385158	0.765695
H2O2-3	actin	17.2649	H2O2-3	Bcl2	25.9032					17.2649
P+H-1	actin	17.7306	P+H-1	Bcl2	27.1752		cDNA11	27.1752	26.9308	17.7306	17.828	9.10277
P+H-1	actin	17.7452	P+H-1	Bcl2	26.8236			26.8236		17.7452
P+H-1	actin	17.998	P+H-1	Bcl2	26.8274			26.8274		17.998				-0.0837646	1.05978
P+H-1	actin	17.8384	P+H-1	Bcl2	26.8969			26.8969		17.8384
P+H-2	actin	17.9873	P+H-2	Bcl2	27.1355		cDNA12	27.1355	27.0215	17.9873	17.7127	9.30877
P+H-2	actin	17.8515	P+H-2	Bcl2	26.7074					17.8515
P+H-2	actin	17.6294	P+H-2	Bcl2	26.8566			26.8566		17.6294				0.12224	0.91876	0.997385
P+H-2	actin	17.3826	P+H-2	Bcl2	27.0723			27.0723		17.3826
P+H-3	actin	17.679	P+H-3	Bcl2	26.5876		cDNA13	26.5876	26.9007	17.679	17.7337	9.16702
P+H-3	actin	17.7248	P+H-3	Bcl2	27.0973			27.0973		17.7248
P+H-3	actin	17.9132	P+H-3	Bcl2	27.0171			27.0171		17.9132				-0.01951	1.01362
P+H-3	actin	17.6176	P+H-3	Bcl2	24.0629					17.6176

## Sheet: catenin
Sample Name	Target Name	CT				Group	Sample	Target gene Ct	AverageCt	actin Ct	Average Ct	△ct	Control group △ct（Average）	△△ct	2-△△ct
CON-1	actin	17.79	CON-1	catenin	20.428	对照组	cDNA1	20.428	20.6603		17.3483	3.312		0.156611	0.89713
CON-1	actin	17.481	CON-1	catenin	20.84			20.84		17.481
CON-1	actin	17.169	CON-1	catenin	21.395					17.169
CON-1	actin	17.395	CON-1	catenin	20.713			20.713		17.395
CON-2	actin	15.751	CON-2	catenin	19.135		cDNA2		18.6673	15.751	15.6698	2.99758
CON-2	actin	15.387	CON-2	catenin	18.577			18.577		15.387			3.15539	-0.157806	1.11559	1.00396
CON-2	actin	15.758	CON-2	catenin	18.579			18.579		15.758
CON-2	actin	15.783	CON-2	catenin	18.846			18.846		15.783
CON-3	actin	15.425	CON-3	catenin	19.201		cDNA3	19.201	19.2752		16.1187	3.15658		0.00119444	0.999172
CON-3	actin	16.193	CON-3	catenin	19.274			19.274		16.193
CON-3	actin	16.203	CON-3	catenin	19.198			19.198		16.203
CON-3	actin	15.96	CON-3	catenin	19.428			19.428		15.96
PEDF-1	actin	15.806	PEDF-1	catenin	18.507	处理组	cDNA5		19.182	15.806	15.9057	3.27633		0.120944	0.919585
PEDF-1	actin	25.079	PEDF-1	catenin	19.346			19.346
PEDF-1	actin	16.067	PEDF-1	catenin	18.966			18.966		16.067
PEDF-1	actin	15.844	PEDF-1	catenin	19.234			19.234		15.844
PEDF-2	actin	16.054	PEDF-2	catenin	20.45		cDNA6	20.45	20.5527		16.5557	3.997		0.841611	0.55802
PEDF-2	actin	16.557	PEDF-2	catenin	20.655			20.655		16.557
PEDF-2	actin	16.623	PEDF-2	catenin	20.553			20.553		16.623						0.803486
PEDF-2	actin	16.487	PEDF-2	catenin	21.232					16.487
PEDF-3	actin	16.749	PEDF-3	catenin	18.522		cDNA7		19.9103	16.749	16.6547	3.25567		0.100278	0.932853
PEDF-3	actin	16.519	PEDF-3	catenin	19.862			19.862		16.519
PEDF-3	actin	16.696	PEDF-3	catenin	19.909			19.909		16.696
PEDF-3	actin	16.181	PEDF-3	catenin	19.96			19.96
H2O2-1	actin	17.848	H2O2-1	catenin	19.387		cDNA8	19.387	19.3707	17.848	17.928	1.44267		-1.71272	3.27779
H2O2-1	actin	17.703	H2O2-1	catenin	19.321			19.321		17.703
H2O2-1	actin	18.097	H2O2-1	catenin	19.404			19.404		18.097
H2O2-1	actin	18.064	H2O2-1	catenin	22.094					18.064
H2O2-2	actin	17.496	H2O2-2	catenin	19.079		cDNA9	19.079	19.0293	17.496	17.3257	1.70358
H2O2-2	actin	17.1	H2O2-2	catenin	18.847			18.847		17.1
H2O2-2	actin	17.381	H2O2-2	catenin	18.955			18.955		17.381				-1.45181	2.7355	3.09646
H2O2-2	actin	16.271	H2O2-2	catenin	19.236			19.236
H2O2-3	actin	16.456	H2O2-3	catenin	18.901		cDNA10	18.901	18.8597		17.4163	1.44342
H2O2-3	actin	17.445	H2O2-3	catenin	18.849			18.849		17.445
H2O2-3	actin	17.452	H2O2-3	catenin	18.773			18.773		17.452				-1.71197	3.27608
H2O2-3	actin	17.352	H2O2-3	catenin	18.916			18.916		17.352
P+H-1	actin	16.855	P+H-1	catenin	19.114		cDNA11	19.114	19.096		16.397	2.699
P+H-1	actin	16.273	P+H-1	catenin	19.679					16.273
P+H-1	actin	16.49	P+H-1	catenin	19.136			19.136		16.49				-0.456389	1.3721
P+H-1	actin	16.428	P+H-1	catenin	19.038			19.038		16.428
P+H-2	actin	16.586	P+H-2	catenin	19.255		cDNA12	19.255	19.373	16.586	16.5495	2.8235
P+H-2	actin	16.552	P+H-2	catenin	20.332					16.552
P+H-2	actin	16.468	P+H-2	catenin	19.489			19.489		16.468				-0.331889	1.25866	1.32602
P+H-2	actin	16.592	P+H-2	catenin	19.375			19.375		16.592
P+H-3	actin	16.402	P+H-3	catenin	19.362		cDNA13	19.362	19.27	16.402	16.5447	2.72533
P+H-3	actin	16.506	P+H-3	catenin	19.19			19.19		16.506
P+H-3	actin	16.726	P+H-3	catenin	19.928					16.726				-0.430056	1.34729
P+H-3	actin	17.825	P+H-3	catenin	19.258			19.258

## Sheet: Wnt3a
Sample Name	Target Name	CT				Group	Sample	Target gene Ct	AverageCt	actin Ct	Average Ct	△ct	Control group △ct（Average）	△△ct	2-△△ct
CON-1	actin	17.081	CON-1	Wnt3a	27.21	对照组	cDNA1	27.21	27.486	17.081	16.8463	10.6397		-0.385083	1.30594
CON-1	actin	16.228	CON-1	Wnt3a	27.309			27.309		16.228
CON-1	actin	17.091	CON-1	Wnt3a	27.503			27.503		17.091
CON-1	actin	16.985	CON-1	Wnt3a	27.922			27.922		16.985
CON-2	actin	15.746	CON-2	Wnt3a	26.67		cDNA2	26.67	26.9045	15.746	15.6	11.3045
CON-2	actin	15.502	CON-2	Wnt3a	26.971			26.971		15.502			11.0248	0.279667	0.823781	1.01975
CON-2	actin	15.631	CON-2	Wnt3a	26.926			26.926		15.631
CON-2	actin	15.521	CON-2	Wnt3a	27.051			27.051		15.521
CON-3	actin	15.787	CON-3	Wnt3a	26.362		cDNA3	26.362	26.614	15.787	15.4838	11.1303		0.105417	0.929536
CON-3	actin	15.39	CON-3	Wnt3a	26.803			26.803		15.39
CON-3	actin	15.364	CON-3	Wnt3a	26.658			26.658		15.364
CON-3	actin	15.394	CON-3	Wnt3a	26.633			26.633		15.394
PEDF-1	actin	15.475	PEDF-1	Wnt3a	26.971	处理组	cDNA5	26.971	27.1157	15.475	16.028	11.0877		0.0629167	0.957327
PEDF-1	actin	16.033	PEDF-1	Wnt3a	26.928			26.928		16.033
PEDF-1	actin	16.122	PEDF-1	Wnt3a	27.516			27.516		16.122
PEDF-1	actin	16.482	PEDF-1	Wnt3a	27.048			27.048		16.482
PEDF-2	actin	15.856	PEDF-2	Wnt3a	26.843		cDNA6	26.843	27.0798	15.856	15.9547	11.1251		0.10025	0.932871
PEDF-2	actin	16.092	PEDF-2	Wnt3a	27.087			27.087		16.092
PEDF-2	actin	16.594	PEDF-2	Wnt3a	27.053			27.053								0.967935
PEDF-2	actin	15.916	PEDF-2	Wnt3a	27.336			27.336		15.916
PEDF-3	actin	15.735	PEDF-3	Wnt3a	26.851		cDNA7	26.851	26.8657	15.735	15.8603	11.0053		-0.0195	1.01361
PEDF-3	actin	16.018	PEDF-3	Wnt3a	26.932			26.932		16.018
PEDF-3	actin	15.828	PEDF-3	Wnt3a	26.814			26.814		15.828
PEDF-3	actin	16.342	PEDF-3	Wnt3a	26.231
H2O2-1	actin	17.624	H2O2-1	Wnt3a	27.108		cDNA8	27.108	27.0917	17.624	17.6537	9.43792		-1.58692	3.00407
H2O2-1	actin	17.729	H2O2-1	Wnt3a	26.946			26.946		17.729
H2O2-1	actin	17.682	H2O2-1	Wnt3a	26.324					17.682
H2O2-1	actin	17.58	H2O2-1	Wnt3a	27.221			27.221		17.58
H2O2-2	actin	16.377	H2O2-2	Wnt3a	26.785		cDNA9	26.785	26.6883		17.495	9.19325
H2O2-2	actin	17.485	H2O2-2	Wnt3a	26.746			26.746		17.485
H2O2-2	actin	17.522	H2O2-2	Wnt3a	26.512			26.512		17.522				-1.83158	3.55927	3.22271
H2O2-2	actin	17.478	H2O2-2	Wnt3a	26.71			26.71		17.478
H2O2-3	actin	16.255	H2O2-3	Wnt3a	25.952		cDNA10	25.952	26.035		16.6447	9.39033
H2O2-3	actin	16.59	H2O2-3	Wnt3a	26.264			26.264		16.59
H2O2-3	actin	16.846	H2O2-3	Wnt3a	26.915					16.846				-1.6345	3.1048
H2O2-3	actin	16.498	H2O2-3	Wnt3a	25.889			25.889		16.498
P+H-1	actin	15.631	P+H-1	Wnt3a	27.048		cDNA11	27.048	27.0253		16.924	10.1013
P+H-1	actin	16.963	P+H-1	Wnt3a	26.903			26.903		16.963
P+H-1	actin	16.813	P+H-1	Wnt3a	26.586					16.813				-0.9235	1.89671
P+H-1	actin	16.996	P+H-1	Wnt3a	27.25			27.125		16.996
P+H-2	actin	16.322	P+H-2	Wnt3a	27.104		cDNA12	27.104	26.9813	16.322	16.3683	10.613
P+H-2	actin	16.259	P+H-2	Wnt3a	26.495					16.259
P+H-2	actin	16.524	P+H-2	Wnt3a	26.659			26.659		16.524				-0.411833	1.33038	1.59066
P+H-2	actin	15.965	P+H-2	Wnt3a	27.181			27.181
P+H-3	actin	15.609	P+H-3	Wnt3a	27.616		cDNA13	27.616	27.51		17.1127	10.3973
P+H-3	actin	16.951	P+H-3	Wnt3a	27.676			27.676		16.951
P+H-3	actin	17.096	P+H-3	Wnt3a	26.485					17.096				-0.6275	1.54489
P+H-3	actin	17.291	P+H-3	Wnt3a	27.238			27.238		17.291

## Sheet: Dvl2
Sample Name	Target Name	CT				Group	Sample	Target gene Ct	AverageCt	actin Ct	Average Ct	△ct	Control group △ct（Average）	△△ct	2-△△ct
CON-1	actin	15.38	CON-1	Dvl2	28.478	对照组	cDNA1		29.5153	15.38	15.364	14.1513		-0.0343611	1.0241
CON-1	actin	15.241	CON-1	Dvl2	29.499			29.499		15.241
CON-1	actin	15.471	CON-1	Dvl2	29.485			29.485		15.471
CON-1	actin	15.933	CON-1	Dvl2	29.562			29.562
CON-2	actin	15.471	CON-2	Dvl2	29.877		cDNA2	29.877	29.782	15.471	15.4362	14.3458
CON-2	actin	15.31	CON-2	Dvl2	29.473			29.473		15.31			14.1857	0.160056	0.894991	1.00338
CON-2	actin	15.436	CON-2	Dvl2	29.839			29.839		15.436
CON-2	actin	15.528	CON-2	Dvl2	29.939			29.939		15.528
CON-3	actin	16.11	CON-3	Dvl2	29.987		cDNA3	29.987	30.2157	16.11	16.1557	14.06		-0.125694	1.09103
CON-3	actin	16.249	CON-3	Dvl2	30.673					16.249
CON-3	actin	16.108	CON-3	Dvl2	30.272			30.272		16.108
CON-3	actin	17.53	CON-3	Dvl2	30.388			30.388
PEDF-1	actin	15.372	PEDF-1	Dvl2	29.749	处理组	cDNA5	29.749	29.896	15.372	15.3402	14.5557		0.370056	0.773753
PEDF-1	actin	15.276	PEDF-1	Dvl2	29.718			29.718		15.276
PEDF-1	actin	15.332	PEDF-1	Dvl2	30.15			30.15		15.332
PEDF-1	actin	15.381	PEDF-1	Dvl2	29.967			29.967		15.381
PEDF-2	actin	15.584	PEDF-2	Dvl2	29.899		cDNA6	29.899	30.1182	15.584	15.6387	14.4795		0.293806	0.815747
PEDF-2	actin	15.679	PEDF-2	Dvl2	30.036			30.036		15.679
PEDF-2	actin	15.664	PEDF-2	Dvl2	30.184			30.184		15.664						0.79959
PEDF-2	actin	15.628	PEDF-2	Dvl2	30.354			30.354		15.628
PEDF-3	actin	15.433	PEDF-3	Dvl2	30.132		cDNA7	30.132	29.853	15.433	15.362	14.491		0.305306	0.809271
PEDF-3	actin	16.836	PEDF-3	Dvl2	29.736			29.736
PEDF-3	actin	15.376	PEDF-3	Dvl2	29.83			29.83		15.376
PEDF-3	actin	15.277	PEDF-3	Dvl2	29.714			29.714		15.277
H2O2-1	actin	16.835	H2O2-1	Dvl2	29.552		cDNA8		30.443	16.835	16.9587	13.4843		-0.701361	1.62604
H2O2-1	actin	16.914	H2O2-1	Dvl2	30.457			30.457		16.914
H2O2-1	actin	17.627	H2O2-1	Dvl2	30.397			30.397
H2O2-1	actin	17.127	H2O2-1	Dvl2	30.475			30.475		17.127
H2O2-2	actin	16.587	H2O2-2	Dvl2	29.771		cDNA9	29.771	29.8763	16.587	16.607	13.2693
H2O2-2	actin	17.748	H2O2-2	Dvl2	29.896			29.896
H2O2-2	actin	16.577	H2O2-2	Dvl2	29.962			29.962		16.577				-0.916361	1.88735	1.66735
H2O2-2	actin	16.657	H2O2-2	Dvl2	30.648					16.657
H2O2-3	actin	16.382	H2O2-3	Dvl2	29.959		cDNA10	29.959	30.0087	16.382	16.397	13.6117
H2O2-3	actin	17.394	H2O2-3	Dvl2	30.146			30.146
H2O2-3	actin	16.463	H2O2-3	Dvl2	30.372					16.463				-0.574028	1.48867
H2O2-3	actin	16.346	H2O2-3	Dvl2	29.921			29.921		16.346
P+H-1	actin	16.458	P+H-1	Dvl2	29.781		cDNA11	29.781	29.75		15.828	13.922
P+H-1	actin	15.611	P+H-1	Dvl2	30.356					15.611
P+H-1	actin	16.069	P+H-1	Dvl2	29.794			29.794		16.069				-0.263694	1.20055
P+H-1	actin	15.804	P+H-1	Dvl2	29.675			29.675		15.804
P+H-2	actin	17.208	P+H-2	Dvl2	30.689		cDNA12	30.689	30.694		16.682	14.012
P+H-2	actin	16.827	P+H-2	Dvl2	30.751			30.751		16.827
P+H-2	actin	16.697	P+H-2	Dvl2	30.642			30.642		16.697				-0.173694	1.12794	1.16954
P+H-2	actin	16.522	P+H-2	Dvl2	30.025					16.522
P+H-3	actin	16.653	P+H-3	Dvl2	30.463		cDNA13	30.463	30.5915	16.653	16.6447	13.9467
P+H-3	actin	16.566	P+H-3	Dvl2	30.592			30.592		16.566
P+H-3	actin	16.659	P+H-3	Dvl2	30.527			30.527		16.659				-0.238944	1.18013
P+H-3	actin	16.701	P+H-3	Dvl2	30.784			30.784		16.701

## Sheet: GSK3β
Sample Name	Target Name				Group	Sample	Target gene Ct	Average Ct	actin Ct	Average Ct	△ct	Control group △ct（Average）	△△ct	2-△△ct
CON-1	16.531	CON-1	GSK3β	19.147	对照组	cDNA1	19.147	19.1582	16.531	16.4582	2.7		-0.103972	1.07473
CON-1	16.458	CON-1	GSK3β	19.215			19.215		16.458
CON-1	16.454	CON-1	GSK3β	19.124			19.124		16.454
CON-1	16.39	CON-1	GSK3β	19.147			19.147		16.39
CON-2	16.294	CON-2	GSK3β	19.237		cDNA2	19.237	19.1187	16.294	16.2845	2.83425
CON-2	16.233	CON-2	GSK3β	19.143			19.143		16.233			2.80397	0.0302778	0.979232	1.00139
CON-2	16.289	CON-2	GSK3β	19.136			19.136		16.289
CON-2	16.322	CON-2	GSK3β	18.959			18.959		16.322
CON-3	16.271	CON-3	GSK3β	19.045		cDNA3	19.045	19.0187	16.271	16.141	2.87767		0.0736944	0.950202
CON-3	15.987	CON-3	GSK3β	19.026			19.026		15.987
CON-3	16.229	CON-3	GSK3β	18.985			18.985		16.229
CON-3	16.077	CON-3	GSK3β	17.691					16.077
PEDF-1	16.383	PEDF-1	GSK3β	18.943	处理组	cDNA5	18.943	18.8705	16.383	16.5015	2.369		-0.434972	1.35188
PEDF-1	16.564	PEDF-1	GSK3β	18.755			18.755		16.564
PEDF-1	16.575	PEDF-1	GSK3β	18.856			18.856		16.575
PEDF-1	16.484	PEDF-1	GSK3β	18.928			18.928		16.484
PEDF-2	16.533	PEDF-2	GSK3β	18.6609		cDNA6	18.6609	18.6981	16.533	16.521	2.17709		-0.626882	1.54422
PEDF-2	15.17	PEDF-2	GSK3β	18.7764			18.7764
PEDF-2	16.503	PEDF-2	GSK3β	18.657			18.657		16.503						1.43367
PEDF-2	16.527	PEDF-2	GSK3β	18.073					16.527
PEDF-3	16.633	PEDF-3	GSK3β	18.934		cDNA7	18.934	18.8695	16.633	16.556	2.3135		-0.490472	1.4049
PEDF-3	16.525	PEDF-3	GSK3β	18.769			18.769		16.525
PEDF-3	16.608	PEDF-3	GSK3β	18.886			18.886		16.608
PEDF-3	16.458	PEDF-3	GSK3β	18.889			18.889		16.458
H2O2-1	18.588	H2O2-1	GSK3β	21.3249		cDNA8	21.3249	21.3593	18.588	18.5888	2.7706		-0.0333738	1.0234
H2O2-1	18.625	H2O2-1	GSK3β	22.917					18.625
H2O2-1	18.547	H2O2-1	GSK3β	21.2877			21.2877		18.547
H2O2-1	18.595	H2O2-1	GSK3β	21.4654			21.4654		18.595
H2O2-2	16.516	H2O2-2	GSK3β	20.254		cDNA9	20.254	20.2273		17.3753	2.85192
H2O2-2	17.282	H2O2-2	GSK3β	20.306			20.306		17.282
H2O2-2	17.367	H2O2-2	GSK3β	20.183			20.183		17.367				0.0479444	0.967314	0.963931
H2O2-2	17.477	H2O2-2	GSK3β	20.166			20.166		17.477
H2O2-3	17.444	H2O2-3	GSK3β	20.545		cDNA10	20.545	20.5063	17.444	17.552	2.95425
H2O2-3	17.686	H2O2-3	GSK3β	20.45			20.45		17.686
H2O2-3	17.536	H2O2-3	GSK3β	20.529			20.529		17.536				0.150278	0.901077
H2O2-3	17.542	H2O2-3	GSK3β	20.501			20.501		17.542
P+H-1	16.604	P+H-1	GSK3β	19.219		cDNA11	19.219	19.1543	16.604	16.6047	2.5495
P+H-1	16.499	P+H-1	GSK3β	19.261			19.261		16.499
P+H-1	16.612	P+H-1	GSK3β	19.164			19.164		16.612				-0.254472	1.1929
P+H-1	16.704	P+H-1	GSK3β	18.973			18.973		16.704
P+H-2	16.701	P+H-2	GSK3β	19.302		cDNA12	19.302	19.2817	16.701	16.6423	2.63942
P+H-2	16.646	P+H-2	GSK3β	20.065					16.646
P+H-2	16.577	P+H-2	GSK3β	19.291			19.291		16.577				-0.164556	1.12082	1.2265
P+H-2	16.645	P+H-2	GSK3β	19.252			19.252		16.645
P+H-3	16.841	P+H-3	GSK3β	19.128		cDNA13	19.128	19.2465	16.841	16.8923	2.35425
P+H-3	16.982	P+H-3	GSK3β	19.332			19.332		16.982
P+H-3	16.748	P+H-3	GSK3β	19.245			19.245		16.748				-0.449722	1.36578
P+H-3	16.998	P+H-3	GSK3β	19.281			19.281		16.998
